# Supplementary material for: Effect of Short-Term High-CO2 Treatments on the Quality of Highbush and Rabbiteye Blueberries During Cold Storage
Source: Plants (Basel). 2024 Dec 3;13(23):3398. doi: 10.3390/plants13233398 (PMC11644509; doi:10.3390/plants13233398)
Supplement: Supplementary file 1 [file plants-13-03398-s001.zip]

Archive with 3 entries (3 files):
- Supplementary Figure S1.pptx
- Table S1-Primers.xlsx
- Supplementary Figure S2.pptx
