# Supplementary material for: Effect of Short-Term High-CO2 Treatments on the Quality of Highbush and Rabbiteye Blueberries During Cold Storage
Source: Plants (Basel). 2024 Dec 3;13(23):3398. doi: 10.3390/plants13233398 (PMC11644509; doi:10.3390/plants13233398)
Supplement: Supplementary file 1 [file plants-13-03398-s001.zip › Table S1-Primers.xlsx]

## Sheet: Hoja2
Table S1. Primers used for the quantification of gene expression levels by RT-qPCR
	Gen name	GeneID	Fw_primer	Rv_primer
	XTH23	VaccDscaff1584-augustus-gene-0.5	CGGACGACAAAAGTGTGAGC	CGGCAGTGTATTCCGATGGT
	PL8	VaccDscaff3-augustus-gene-331.22	ATCTTCCAACGCGACATGGT	CACATGCAACCCATGCACAA
	PG	VaccDscaff33-augustus-gene-24.29	GGTGGTTAATGGAGCTACGC	GCTGAGTTCTGTTGTTGGCA
	PME3	VaccDscaff34-augustus-gene-2.29	TTCGCTGTTGTAGGCAGAGG	TGGAAACCGTCGATCAAGCA
	GH5	VaccDscaff35-augustus-gene-186.33	TCGCCACGGAAGACACTAAC	CAAACTGTCGTGCCATCAGC
	EXP4	VaccDscaff47-augustus-gene-95.22	GTAGCCCCTCGATCTTCGTC	GTAAGCAACGGGGACGATTC
	EF1	VaccDscaff47-augustus-gene-174.31	AGACTGGTGTTATCAAGCCCGGAA	AACAGCAAACCTTCCCAAAGGTGG
